# Supplementary material for: The ALDH2 gene rs671 polymorphism is associated with cardiometabolic risk factors in East Asian population: an updated meta-analysis
Source: Front Endocrinol (Lausanne). 2024 Mar 19;15:1333595. doi: 10.3389/fendo.2024.1333595 (PMC10986734; doi:10.3389/fendo.2024.1333595)
Supplement: Supplementary Figure S1 — Tetramer structure of ALDH2 enzyme [file DataSheet_1.zip]

Archive with 21 entries (21 files):
- Figure S1.PDF
- Figure S10.PDF
- Figure S11.PDF
- Figure S12.PDF
- Figure S13.PDF
- Figure S14.PDF
- Figure S15.PDF
- Figure S2.PDF
- Figure S3.PDF
- Figure S4.PDF
- Figure S5.PDF
- Figure S6.PDF
- Figure S7.PDF
- Figure S8.PDF
- Figure S9.PDF
- Table S2.DOC
- Table S3.DOC
- Table S4.DOCX
- Table S5.DOCX
- Table S6.DOCX
- Table S7.DOCX
